# Supplementary material for: Radiation Exposure in Minimally Invasive Cervical Spine Surgery: A Systematic Review
Source: Medicina (Kaunas). 2026 May 17;62(5):977. doi: 10.3390/medicina62050977 (PMC13208568; doi:10.3390/medicina62050977)
Supplement: Supplementary file 1 [file medicina-62-00977-s001.zip]

Archive with 1 entries (1 files):
- medicina-4297735-supplementary.pdf
